# Supplementary material for: Remarkable variation of ribosomal DNA organization and copy number in gnetophytes, a distinct lineage of gymnosperms
Source: Ann Bot. 2018 Sep 27;123(5):767–81. doi: 10.1093/aob/mcy172 (PMC6526317; doi:10.1093/aob/mcy172)
Supplement: mcy172_Supplementary_Figure_S4 [file mcy172_supplementary_figure_s4.zip]

Archive with 1 entries (1 files):
- Figure_S4.ps
