# Supplementary material for: Remarkable variation of ribosomal DNA organization and copy number in gnetophytes, a distinct lineage of gymnosperms
Source: Ann Bot. 2018 Sep 27;123(5):767–81. doi: 10.1093/aob/mcy172 (PMC6526317; doi:10.1093/aob/mcy172)
Supplement: mcy172_Supplementary_Table_S1-S3 [file mcy172_supplementary_table_s1-s3.zip]

Archive with 3 entries (3 files):
- Table_S3.ps
- Table_S1.ps
- Table_S2.ps
